# Supplementary material for: Simultaneous Detection of Salmonella typhimurium and Escherichia coli O157:H7 in Drinking Water and Milk with Mach–Zehnder Interferometers Monolithically Integrated on Silicon Chips
Source: Biosensors (Basel). 2022 Jul 11;12(7):507. doi: 10.3390/bios12070507 (PMC9313075; doi:10.3390/bios12070507)
Supplement: Supplementary file 1 [file biosensors-12-00507-s001.zip]

Archive with 1 entries (1 files):
- biosensors-1774750-supplementary.pdf
